# Supplementary material for: Unfavorable Outcomes and Their Risk Factors in Hospitalized Patients with Staphylococcus aureus Bacteremia in the US: A Multicenter Retrospective Cohort Study, 2020–2022
Source: Antibiotics (Basel). 2025 Mar 20;14(3):326. doi: 10.3390/antibiotics14030326 (PMC11939448; doi:10.3390/antibiotics14030326)
Supplement: Supplementary file 1 [file antibiotics-14-00326-s001.zip]

Archive with 1 entries (1 files):
- antibiotics-3497311-supplementary.pdf
